# Supplementary material for: Incidence of Invasive Fungal Infections in Liver Transplant Recipients under Targeted Echinocandin Prophylaxis
Source: J Clin Med. 2023 Feb 14;12(4):1520. doi: 10.3390/jcm12041520 (PMC9960065; doi:10.3390/jcm12041520)
Supplement: Supplementary file 1 [file jcm-12-01520-s001.zip]

Archive with 1 entries (1 files):
- jcm-2190546-supplementary.pdf
